# Supplementary material for: Repeat Interruptions Modify Age at Onset in Myotonic Dystrophy Type 1 by Stabilizing DMPK Expansions in Somatic Cells
Source: Front Genet. 2018 Nov 27;9:601. doi: 10.3389/fgene.2018.00601 (PMC6278776; doi:10.3389/fgene.2018.00601)
Supplement: Supplementary file 2 [file Table_4.xlsx]

## Sheet: Sheet1
Supplementary Table 4
Patient ID	DF1-1_t1	DF1-1_t2	DF1-1_B	DF1-2_t1	DF1-2_t2	DF1-2_B	DF1-3_t1	DF1-3_t2	DF1-3_B	DF2-1_t1	DF2-1_t2	DF3-1_t1	DF3-1_t2	DF3-2_t2	DF5-2_t1	DF5-2_t2	DF5-2_B	DF5-3*_t1	DF5-3*_t2	DF5-3*_B	MD70*_t1	MD70*_t2	MD179*_t1	MD179*_t2	MD180*_t1	MD180*_t2
AS	61.5	65.5		34.5	38.5		35.5	39.5		45.5	48	50	52.5	31.5	26.5	30.5		23.5	27.5		50.5	61.5	14.5	23	22.5	30.5
AO	39.5			30.5			15.5			40.5		45.5		31.5	22.5			21.5			35.5		13.5		14.5
	288.667	201.333	310.667	215.667	235.333	186.667	248	273	342.333	191.667	165	165	188.333	173	174.333	199.667	182.333	174	350.333	320.667	51	74.3333	174.333	284.667	167.333	318
	305.333	247.667	318.333	274.333	241	209.333	281.333	281.333	515	276.667	244	200.667	208.667	174	195.333	201.667	227.667	175	360	338	68.3333	97	192	319.333	180.667	320.333
	346.333	249	401.333	279.333	246.667	251	281.667	309	525.667	307.333	271.667	202.667	216	174	195.667	202.667	232.333	196.333	362	349.667	70	101.667	197.333	326	269	346.333
	363	304.667	404.667	293.333	252.667	304	286	325	530	308.667	271.667	210	232	174.333	199	207.667	245	200.667	365	351.667	72	124.333	207	333	278	358.333
	364.333	315	465	299	259.333	330.667	286.667	339.333	532.667	314	295	211.667	233	175.333	215.333	211.667	245.333	202.333	378	352.667	76	126.333	209.333	337	291	364
	373.333	329.667	503.333	310.333	278	346.333	327.333	341.667	540.333	324.667	302	220.333	234	176	220.667	213.667	249.333	232.667	379.667	359.333	76.6667	127	238.333	342	303.333	374.667
	376	336	505.333	315	288	364	331.667	365.667	542	328.333	302	228.667	235	176.333	222	217.667	252.333	236.667	387	359.333	76.6667	127.333	245	354.333	308	377.667
	379	359	523.333	321.667	290.333	369.667	343.667	366.333	545.333	332.667	305.333	229	238.333	177	222.667	218.667	254.333	240.667	397.667	366.667	77.6667	128	277.333	357.667	311	379.333
	396	382	524	323.333	290.667	381.333	350	373.667	566	334.333	308.667	242.333	252.667	180.333	223.333	228	256	243.667	404.667	367.667	89.3333	130	280.667	368	319	383
	397.333	387.333	525	324.333	302.667	387	351.333	380.333	567	338.333	309	244.333	254.333	180.667	224	229	257.333	244	408.333	371.667	89.6667	131	280.667	372.333	331	400.667
	409.333	399.333	531	327.333	309.333	392.667	355.667	382	567	342.667	310.667	245	256	181.333	226.333	234	257.333	247.333	409.667	376.667	90.6667	131.333	285.333	374.667	347.667	405.667
	414	401	544.667	328.667	314.333	398	359.667	392	570	346.667	316	247.333	257.333	181.333	226.333	237	258	267.333	410.333	380.333	91.6667	131.667	287.667	382.667	350.667	408.667
	422	402.333	557	329.667	316	399	362.333	395.333	580.333	350.333	327	248.667	267	181.333	228.333	239	259.667	283.667	411.667	400	92.6667	138.667	299.333	383.333	356	413
	423	410.333	558	334.333	318.333	401	369.333	408.667	587.667	350.667	329.667	255	270	181.667	229.333	241.333	261.333	285.333	411.667	400	93.6667	141	301.333	391	361.333	413.333
	429.333	412	560.667	338.667	324.667	403.333	374.667	411.333	595	351.667	333.667	257	270	182.333	229.667	250	261.333	286	413.667	402	97	142	305.667	398	383.667	418.333
	438.667	412.667	568	339.333	338.667	407.333	385	433	595.667	353.667	333.667	257	272.333	182.667	230	250.333	263.333	290.333	415	405	100.667	143.667	308.667	401	384.333	420.333
	441	417.667	568	343	343.667	410.333	398.333	435.667	598.667	357.333	334.333	260.667	272.333	183.333	230.667	250.333	263.667	301	415	405	102.333	144	316.667	401.333	386.333	435.333
	446.333	418.333	570.333	345.667	348.667	416.333	400	436	601	361	341	260.667	281	183.667	230.667	253	263.667	308.667	416.333	406.667	102.333	145.333	318.333	406.667	392	437.333
	455.667	419.333	570.333	346.333	352	419.333	409.333	440	601.333	361.333	343	262	287	184.333	231.667	257.333	264	310.667	416.333	409.333	103.667	146	320	409.667	394.333	444.667
	456.667	420.667	571.667	348	353.333	420.667	422.667	460.667	603.667	362.667	345	263.667	288.333	185.333	234.333	258.333	265	311.667	419.667	413.667	105.667	146	320.333	412.333	397	453.667
	461.333	426.333	581	348.333	359	424.333	437	461.333	605.333	364.667	348.333	266	288.667	185.667	234.667	260	267.333	313.667	422	420.333	105.667	146.333	321	415	400	462
	465.667	440.667	582	348.333	360	425	440.667	468.667	607	370	349.333	266.333	288.667	187	237.333	260	268	314.333	422.333	427	106	146.333	322.333	415.667	406.333	468
	468	443.333	584	354	361	427.667	443	474	609.333	370.333	349.333	267.333	289.333	187	239	261	268.667	315.333	429	430.333	106.333	148.333	325.667	416.333	419.667	471.667
	473.667	444	585	356	362	429.667	443	475	614	371	350	268.667	289.333	187.333	239.333	261.333	270	321	430.333	434.333	106.667	152	328.667	430.333	420.667	473
	487	446	585	358.333	362.667	430.667	450	480.667	618	371.333	354	269	292.667	187.667	239.333	262.667	271	321	431.667	435.667	107	152.333	334	432.333	429.333	476.667
	491.667	446.667	596	360	368	431.667	465	491.667	619	372	354.333	270	293.667	187.667	240.333	263.333	271.333	323.333	435	441.333	107.667	154	335.333	435	433.333	499.333
	497.333	448.667	602	360	368	432.667	465.333	493	621	372.333	356.333	271.667	293.667	187.667	242	265.667	273.667	331.333	435	441.333	107.667	154	336.333	436.667	436.333	516
	497.333	455	602.333	364.333	371.333	434	468.333	496.333	622	376.667	357.333	274	295.333	188.333	243	266	275	337.333	436	443.667	110	154.667	337.333	438	439.667	516.667
	499	455.667	603.333	365	384	434.333	473	497	625.667	377	357.333	275.333	295.667	188.333	243.667	268.667	275.333	342.667	436.667	447.667	111	156.333	338.667	440	441.667	520
	500.667	461	607.667	368	385	442.667	474	500.333	636.333	377.333	359.667	275.667	296.667	189	243.667	270.667	275.667	343.667	440.667	450	111.333	158	340	440.333	448.333	521
	506.333	462	607.667	368.333	387	442.667	482	501.333	643.333	380.333	362.667	277.667	297	189	244	270.667	276.667	343.667	443.333	453.333	114	158	341.667	441	448.333	523.333
	510.333	464	607.667	369.333	389.667	443	482.667	506.667	644.333	380.333	365	278.667	300	189.333	244.333	271.333	278	349.667	445.667	457	116.667	158.667	342	443.667	453.667	528.333
	510.333	471	608.667	370	390.333	443	494.333	514	654	381.333	367.667	279.667	300	190	244.333	271.667	278.667	355.667	457.333	457	118.333	160.667	342	444.333	458.667	530
	513	472.333	608.667	370.333	397.333	443.333	498.667	520	654.667	382.333	368.333	280	300.333	190	245	274	279.667	357.667	461.667	461.333	118.333	161	342.667	448	463.667	532
	517	479.667	611.333	370.667	397.667	444.333	499.667	521.333	655	383.333	369.667	280.333	301	190	246.333	275.667	279.667	364	461.667	468	120	162.333	342.667	451.333	464.667	533.667
	522	485.667	613.333	374.333	400.333	445	503.333	523.667	656.667	384	370.667	282.333	301	192.333	247	275.667	279.667	365	463.667	470	120.333	163.667	345	452.667	472.333	536
	522.667	487.333	616	375.667	403.333	446	508	534.333	657.667	385	371.333	285	303.667	193.667	247.333	276.667	281.667	367.667	468	470.667	120.667	164	345	453.667	473	549.667
	523	493.333	616.667	375.667	405	447.667	516	536	658.667	386.667	372.667	286.333	303.667	194.333	247.667	277	282	374	470.333	471.333	123	165	346.667	455	478	550
	523	494.667	617	377.333	405.667	452	522.667	536.333	660.333	387.667	372.667	288	303.667	194.333	249.667	277	283	379.667	474	471.667	124.667	166	349.333	455.667	478	552.333
	525.333	498	621.667	379	406.667	452	527.667	551.333	662.333	387.667	376	289.333	303.667	194.667	251.333	277.333	283	383	474	472.333	125.333	167	350.333	456.333	479	558
	529	503.333	624.333	382.333	407.333	454	533.333	562.667	663.667	390	377.667	289.333	305.333	195	253.333	277.667	283.667	384.333	475.667	473	125.333	167.333	350.667	456.333	479.667	561
	543.667	504.333	626.333	383.667	408.333	454.667	534.333	568	664.667	391	379	292	307.333	195.333	253.333	278.667	284.333	384.333	477	475	126.667	167.667	351.667	461	484	565.333
	543.667	505	628.667	384.333	408.333	454.667	535.333	575	665.667	392	379	292.667	309.667	196	253.333	279.333	284.333	385.333	478.667	475	126.667	168.667	352.667	461.667	485.667	567.333
	545.333	506.333	630.667	387	411.333	458.333	541	579.667	665.667	392	380.667	293	310.667	196.333	254	279.667	285	390.667	481	478.667	127	168.667	359.667	462.333	488	571
	546	510.333	631.667	387.333	414.333	458.667	541.333	584	665.667	394	381.333	297.333	311.667	196.667	254	280.667	285.667	391.667	481	480.667	128	170	361.667	463	488	572.667
	549.667	516	632.667	387.667	419.333	459.333	546.667	584.667	668.667	395.333	381.667	301.667	311.667	197	254	281.667	286	393	481	480.667	129	171	363	465	490	586
	550.667	516	632.667	387.667	420	459.333	550	588	669	395.333	382	303	315.333	197.333	254.333	282.667	286.333	396.667	481.667	481.667	129.667	171.667	364	465.667	492.333	593.333
	559.333	517.667	635.667	387.667	422.667	459.333	553.333	588.333	670.667	395.333	383.667	305.333	318.333	197.333	255	283.333	287.333	398	482.667	481.667	130	171.667	366.333	467	497	599.667
	561.333	521.667	639.667	388	422.667	462.333	555.667	589.333	671.667	396	384.333	305.667	319.333	197.333	255	283.333	288	398.333	483.333	482.333	132.333	171.667	368.667	471.333	497	605
	563	521.667	640.333	389.333	423.333	463.667	556	599.333	673.333	397	385	308.667	320.667	197.333	255.667	283.667	288.333	402	486.333	484	133.667	172	370.667	473.667	497	622
	565	521.667	641.333	392	424.667	465.667	565	599.667	674.667	398	385.667	309.667	322	197.333	256.333	283.667	288.667	403.333	486.667	484.667	133.667	172.667	370.667	477.667	499.333	628.667
	565	526.667	641.333	392.333	426	467.333	565.333	602	682.667	399	386.333	310.333	323	197.667	256.333	284.333	288.667	407	488.667	485.333	133.667	174.333	371.333	478	505.667	628.667
	567.667	527.333	643.333	393.667	426	467.667	571	604	686	401	386.667	310.333	324	197.667	257	285.667	289.333	407.333	489	485.667	134	176.333	372	478	509.667	633
	569	528.333	644.333	393.667	428	468.667	572	605.667	688	401	389	310.667	325.333	197.667	257	285.667	289.333	407.667	490.333	486	134.667	176.333	373.333	479.333	510.333	640.333
	570.333	528.333	644.667	394.667	431	469.667	573.333	606.333	688	402	389.667	311	325.333	198.333	259	286.333	289.667	408	494.333	487	136	176.667	374	479.333	511.333	640.333
	574.667	529.667	645	395.333	431.333	469.667	575.333	608.333	691	402.667	390	311.333	327.667	198.667	260.333	286.667	290	408.667	495.333	487.667	136.667	177	374.667	481.333	514.333	641.333
	575	535	645	396	432.667	470.333	578.667	610.667	691.333	406	390.667	315	329.333	199	260.667	287.333	290.667	412	497.333	488	137.333	177.333	375.333	484.333	521	642.333
	575.667	537.667	646	396	433	470.333	579.333	617	692.333	407	391.667	315.667	330.333	199	260.667	287.333	291.333	412.667	500.667	488.667	137.667	177.333	375.333	485.667	521	644.667
	578.333	538.333	649.667	397.333	433.333	470.667	581	619.333	693.667	407	393.667	315.667	331.333	199.667	260.667	287.333	292.333	416	501.333	488.667	138	178	375.667	485.667	525	648.667
	580	538.333	651	399.667	436	472.333	583.667	624.667	694.333	407	396.667	316.667	331.333	200.333	261	287.667	293.667	416	503	490.667	139	179.333	375.667	488.667	526	652
	582	540	651.333	399.667	437.667	472.667	590.333	627.667	694.333	409	397.667	323.667	331.333	200.667	261.333	288.667	293.667	417	503.667	491.667	139	180	376	491	527.667	653
	587	544.333	655.667	400.667	438.667	473	595.667	628.333	698.667	409.333	398	325.667	332.333	200.667	261.333	288.667	294.333	419	505.333	502.667	140	182	376.667	493.333	529.333	656
	588.667	547	656.333	400.667	439.333	474.667	595.667	630.333	699.667	412.333	398.333	327	332.667	201	261.667	289	295	419	506.333	503	141	182.667	377	493.333	536	660.667
	588.667	557.667	656.333	404.333	439.333	475	598	633.333	701.667	414.667	399.333	327	333.333	201.667	261.667	289.667	296.333	419	507	504	142	183	379	496.667	538.667	668
	591.333	557.667	656.667	405.333	442.333	475.667	602.667	635	703	415.333	400.333	328	335	202.667	262.667	289.667	296.667	420.333	508	509.667	142.333	185.333	380.333	498	539.667	676
	594	557.667	658.333	405.333	442.333	477.667	603.667	636.667	705	417	400.333	328	336	202.667	263	293	296.667	422.667	509	510.333	144.667	185.333	384	499	541.333	677
	594.333	558.667	664.667	406.667	443	478.667	604.667	638.667	708.333	417.333	401.667	328	337.667	203.667	263.333	293.667	298	425.333	509.667	514	146	187	384.667	500	542	677
	594.333	560.333	667.667	408	444.333	479.333	605.333	640.333	708.333	418.333	402.333	328.667	339.667	204.333	263.333	294	298.333	426.667	510.667	517.667	147.333	187.333	385.333	502.333	543	678
	597	563	667.667	408.667	447.667	480	605.333	645.333	710.333	418.667	403	330.333	340.667	204.333	264	295	298.333	426.667	511.333	517.667	147.333	187.333	385.333	504.333	546.333	681.667
	598.333	564	667.667	409.333	449.333	481.667	607	646.333	711.333	418.667	404.333	331	340.667	204.667	264	295	299.667	430	514	518.333	147.333	188	385.667	504.667	550.667	687
	599	575	671.667	412.333	449.667	483.333	607.333	656.667	716.333	419.333	405	331.667	342.333	205	264.333	296	299.667	430.667	514.667	519	147.667	188.333	387	505.667	552	690
	607.333	578.667	672.667	412.333	450	484.333	607.333	657.667	718.667	419.333	406.333	332.667	344.333	205.667	265.333	298	302.667	432.333	516.333	520	148.333	188.667	389.333	505.667	552	690
	611.333	584.667	673.667	413.333	451	486.333	608	666	719.333	419.667	406.333	333.667	345.333	206	265.667	300	304.333	433	518	520.333	148.667	189.667	391	506.333	556.667	701.667
	615	584.667	676.667	415.333	451.667	487.333	609.667	673.333	721	420.333	407	334.667	345.333	206.333	265.667	301	304.667	433.667	519.667	520.667	150.333	192	391.667	506.667	561	706.333
	615.667	587.333	676.667	415.333	455.333	489	612.667	676.333	721	420.333	407.333	335	346.333	207	266	301	305	433.667	520	521.667	151.333	192.667	392.667	507.333	561.667	706.667
	617	588.333	677.667	416	459.333	489.333	619	678.333	721.333	421.667	408	336	349.333	207	266.333	302	305.667	435	521	522	151.667	192.667	392.667	508	562	710
	618.333	590.333	681	416	461.333	490	622	678.333	722.333	423.667	408.333	337	351.667	207	266.667	302	306.667	435	526.333	523.667	151.667	194.333	394.667	508.667	563.667	719
	619.333	590.667	681.667	416.667	461.333	491.667	622	679	723.667	425	408.667	338.333	352.333	208	266.667	303	306.667	435.667	526.667	524.333	152	195.333	397	514	565.667	722.333
	620.667	599	686.667	419.667	461.333	492.667	628.667	679.333	724.667	427.333	409.333	339	354.333	208.333	266.667	303.667	306.667	437.333	526.667	525.667	152	197.333	398.333	514	576.667	722.667
	627.667	602	687	420	463	496.667	639	680.667	730	428.333	409.333	339.667	354.667	209	267.333	304.667	307	437.333	531	527	153	197.667	398.667	517.667	578.333	725
	628	604	689.667	420.333	464.667	497.333	640	684.333	731.667	432.667	411.333	342	357	209.333	267.667	305.333	309	438.333	531.667	528.667	154	198	399.667	519	578.333	732.667
	631.333	609	689.667	422	464.667	499.667	642.333	685	733.667	435.333	412.667	345.667	357	209.333	268.333	305.333	309	439	537	528.667	154	198	400.333	519	580.333	733.667
	632.333	618	690.333	422	468	500.667	643.333	686.333	736	436	414.667	346.667	357.333	210	268.333	308	309	439.667	539.667	529	154.667	200.333	403.333	519	580.333	736.333
	632.333	618.333	693.667	423.333	468.667	501	644.333	690.667	737.333	436	415.333	348	358	210.667	269.333	309	309.333	439.667	542.667	532.333	155.667	200.667	403.333	521.333	581.333	740.333
	634.333	619.333	694	427	469.333	502	645.333	690.667	738.333	439.667	415.333	350.333	359	211	271.333	309.667	309.333	440.667	542.667	533.333	156	202.667	404	523.333	586	741.667
	634.333	627.667	694	427	471	502.667	648.333	691.667	738.667	441.667	416.667	351	360	211.333	272.333	310.667	309.667	441.667	552	536.667	156.667	202.667	404.667	523.333	587	744
	635.667	628.667	695	427.667	471.333	503.333	648.333	698	738.667	443.667	420	351.333	360	211.333	272.667	310.667	310.333	443	553.667	537.333	156.667	202.667	405	525.333	587.667	752
	636.333	634	698	428	472	505.667	649.333	700.667	740	444	422.333	354.333	361	212	273.667	311.667	310.333	443.333	553.667	538.333	159.667	206.667	405.667	527.667	588	755.667
	640.333	635	699.333	430	473.667	505.667	650.333	701.667	740.667	444	424.667	354.333	362	212.333	273.667	311.667	310.333	445	556.667	543.667	160.333	208.333	407.667	528.333	588.667	755.667
	641.333	638	702.667	434	475	506.333	650.667	702	740.667	445	426.333	354.667	362.667	212.333	274.333	311.667	311.333	446	557.667	544.333	160.333	209	407.667	529	588.667	760.333
	649.333	638	704.333	434.333	475.667	507.333	650.667	709.667	740.667	449.667	427.333	358	362.667	212.667	275.333	311.667	311.333	446.667	558	544.667	161	209	408.333	531.333	590.667	762.667
	649.333	638	704.667	436.333	480	508.667	651.667	710.667	741.333	451	428.333	358	363	212.667	276.333	312.667	311.333	447.667	558.667	545.333	162	209.667	411	531.667	594.333	764.667
	650.333	642.333	711.667	436.667	480	509.667	655.333	711.667	741.333	452	428.667	358.333	363.333	212.667	276.333	312.667	313.667	448.333	561	546	163	210.333	411	532	594.667	773
	651.333	642.333	711.667	437.333	481	511	656.333	713	745.333	452	429.333	358.667	366	213	276.667	314	313.667	448.667	561.333	547.667	163	210.667	411	533	597.333	780.333
	654	644.667	713	439.333	481.667	511	657	718.333	745.333	453	431	364.333	369.333	213.333	277	315.667	314.333	450.333	562.333	548.667	163.333	211	411	536	597.667	781.667
	654.333	652.333	721	439.333	481.667	511	657.667	720	747.667	456.667	433.333	365.667	370.333	213.333	277.667	316	316	451	562.333	549	164.667	211.333	412.333	536	600.667	781.667
	655.333	657.667	724.333	440.667	483.333	511.667	661.667	727	747.667	457	438.333	368.333	371.333	215	278.667	316.667	316	451.667	562.333	549.667	165	212.667	412.333	540.333	604	781.667
	656.333	657.667	726	441	484	512	665.333	729	750	457.667	439.667	370.333	372	215.667	279	317.667	317	452.333	563.333	550.333	165.333	214	413	540.333	604	782.667
	668.667	659	727	442	484	512.667	665.333	729.333	752.333	463	441.333	370.333	374	216	280.333	317.667	317.667	452.333	565.333	552	166	214.333	413	540.333	609.333	784
	669.333	659	727	444.667	484	512.667	671	735	754	464.333	441.667	371.667	374	216.333	280.667	317.667	318.667	453.667	565.667	552	166.333	215.333	413.667	540.667	610	784.667
	670.333	662.333	728	445.333	484.667	512.667	673.333	735.333	754.667	466.667	442.333	374	377.667	216.333	281	319.333	320	453.667	566.333	554	167.333	215.333	413.667	542.333	611	784.667
	672.667	664.667	729.333	445.667	486.667	515	676.333	735.333	756	466.667	442.333	374.667	377.667	216.333	281.667	319.333	320.667	454.667	567.333	554.667	169.333	218.333	415	546.333	612	785.333
	674.667	667	729.333	446	487.333	516.333	676.333	736.667	759.333	467.333	451	375.333	379.667	216.333	282.333	320.333	321	455.333	568.333	554.667	169.667	219.333	417.333	546.333	612.333	786
	679	668	730.333	450	487.333	518.333	679.667	739.333	760.667	468.667	455.333	378.667	379.667	216.667	282.667	320.667	322.333	455.333	569.333	559	170	220	417.667	547	613	786
	687.333	669	731.667	451.333	489	518.667	679.667	739.333	761.667	470	456	379.667	382.333	217	282.667	320.667	322.333	455.333	571	559.667	170.333	221.333	418.333	547	613	786
	691.333	683	731.667	451.333	489.333	518.667	684.333	743	765	471.667	456	381	382.333	217	283.333	321	322.333	458.333	572	561.333	170.667	221.333	421.667	549.333	614.667	787.667
	691.333	687.667	732.667	452	489.333	519	685.333	745	768	475.333	457	382	385	217.667	284	322	323.333	458.667	574	562.333	171	222.667	422	549.667	616	789
	692.333	691.333	733.667	452.667	489.667	521.333	687.333	745	768	475.333	457.667	382.667	386.333	217.667	285	322	323.333	461.333	574	566.667	173	225	423.333	551.667	616.667	790.333
	697.667	692.333	734	454.667	489.667	521.333	687.333	750	775	477	459	383	387	217.667	285.333	323.333	324	468.333	576.667	567	173	225.667	423.333	552.667	620	796.333
	700.667	696	734	455.333	490.333	522.667	689	751	777.667	479.333	460.667	383.333	389.667	218.333	285.667	324	324.333	470.333	579.667	570.333	174	227	425	554.333	626	798
	707	700.667	734	458	490.333	523.667	691.667	752	779	483	462.667	385.333	391.667	218.333	285.667	324.667	324.667	471	581.333	571.667	174.667	227.333	425	554.333	626	803.667
	711	703.333	740	461.333	493.333	526	694	755.333	786	487.333	464.333	388	394	219	286	326.333	325.333	471	581.333	572.667	175	232.333	425.667	557	627	806.333
	711	704.333	742.333	462	494.333	526.667	696.333	756.667	786	487.667	465.333	391.333	394.667	220	286	326.667	326.333	471.667	583.333	576	175.333	234	427.667	558	627	808
	711.333	707	742.333	462.333	499.667	527.333	697.667	757.333	789	489.667	468	392	395	220.333	286.667	327.667	326.333	472.333	584.333	577.333	175.667	234	429	561.333	629	808.333
	715	708	744	465.333	500.667	527.667	699.667	761	789	489.667	468.667	392	397	220.667	288.333	328	327	473.333	585	582	177.667	235	429.667	561.667	630	808.333
	717	715	744	466.333	502.333	530.667	699.667	761	790	489.667	472.333	393.667	397.333	221.333	289	328	328.667	474	587	582	178	235.667	430.333	561.667	631	810
	718.333	718	749.667	468	502.333	531.667	700.667	767.333	790.333	493.333	477.333	396	398	222	289.667	328	328.667	474.667	588	582	179	236.667	430.333	562.667	631	817
	720.667	720.667	749.667	469.667	504	532.333	703	768.333	790.333	493.333	481	396.667	399.667	222	290.333	328	330.333	474.667	588	584.667	181.667	237.667	432	566.667	632	822.333
	725.333	722	752.333	469.667	505	532.667	705.333	768.667	791	496	481	400	400.667	222.333	290.333	329	330.333	477	588	584.667	182	238.667	432.333	567.667	632	823
	726.667	722	753.333	470.333	505.667	533.667	708.667	769.667	791	496	486	400	400.667	222.667	290.333	329	331.333	477.333	589	585.333	182.333	238.667	432.333	568.667	633	824.667
	726.667	724.333	754.667	471.667	507.333	534.333	712	770.667	793	498.667	486.667	402	401.333	223.333	291.667	331.667	332.333	478.667	590	586.333	182.333	240	433	568.667	633	827.667
	726.667	725.667	754.667	472	507.333	535.333	713.333	771.333	794.667	501.333	488.333	408	406.333	224.333	291.667	331.667	333	479.333	592.667	586.667	183.333	240.667	433	569.333	644.667	830.333
	727.667	727	755.667	472.333	508	536.333	715.333	771.333	796	502.667	491	408.333	409.667	224.667	291.667	332.333	333.333	480.667	592.667	586.667	183.333	241.333	434	570.333	645.667	831
	731	728.333	756.667	473.333	508.667	537	718	774.333	796	505.333	491.333	408.333	413.333	225	293.333	332.667	333.667	481.333	593.667	588.333	183.333	243	436.667	571	645.667	832.333
	743	729	757.333	474	509.667	538	718.333	775	797.333	512	491.667	409.667	414.667	225	294	332.667	334.333	483.333	594.333	591	184	243.333	436.667	572.333	647.667	835.333
	743	729.333	758	474.667	510	538.667	721.333	777.667	797.333	516	492.333	410	415.667	225.667	294.667	333.333	334.667	484.667	599.333	592	184	243.667	436.667	573.667	648.667	835.667
	745.333	730	759.667	475.667	513.667	539	723	780.333	803.667	517.333	495.667	410	417.333	226.667	294.667	333.333	334.667	486.333	601.333	592.667	184	244.667	438.667	576	650	848.333
	755.667	733.333	768.667	476.333	515	539.333	724	786.667	803.667	521.667	495.667	410.333	417.333	226.667	295	334.333	334.667	489	603.333	593	186.333	245.333	439.333	576	652	848.667
	761.333	734.667	773.667	477.333	516.333	541	727.333	786.667	806.333	521.667	496	411	418	227.667	295.333	334.333	335.333	489.667	606.667	594.667	186.667	245.333	440	578	653	850
	761.667	734.667	774.667	480	516.333	542	728.667	786.667	807.333	523	498	416.333	419.333	228	295.333	335	335.333	496.667	608	595.667	186.667	248	441.667	578.667	653	850
	765.333	741	776	481.333	517.333	542.667	731	793.667	808	523	506.333	419	419.333	228	296	335	338	499	608	595.667	187.333	248	442	579	654	851.667
	766.333	745	777.333	482	517.333	543.667	731	793.667	810.333	523.333	506.333	419.333	421.333	228.333	296.667	336.667	338	500.667	608.667	598.333	189.333	249.667	443	580	655	853.333
	768	750.333	778.667	484.333	519	544.667	734.667	796	811	527	511.333	420.667	421.667	228.333	297.667	337	338.667	501.333	610.667	599.667	189.667	250	443	583.667	656	855.333
	769	753	782	486.333	519.667	545.667	735.667	796	811	528.333	512	423.333	422.333	228.667	298	337	338.667	502	611	599.667	192	250.333	443.667	584.667	657.333	856.667
	773.333	759.667	784.333	489.333	519.667	546.333	738.333	797.333	811.333	533.667	512.333	424.333	423.667	229.333	298.667	337.667	338.667	502.333	612.667	600.667	194.667	252	445	587	660.333	857
	776.333	762.667	786	490.667	520.667	549	739	798.667	818.333	535.667	517.333	425	426.667	230	299	338	343	506.333	615.667	600.667	194.667	252.667	447	587	660.667	863.333
	776.667	764	789.667	490.667	523	549	739.333	801	820	537	517.667	427.333	426.667	231.333	300.333	339.667	343.667	511.333	620.667	602.667	195.667	253.667	448.333	587.667	661.333	869
	780.667	764	794.333	490.667	524	551.333	744.333	802.667	820	541.333	525.333	427.333	427.667	231.667	301	340.333	344.333	512	623.333	605	197.667	254.667	448.667	588.667	667.333	873.333
	783	766.667	794.667	491.333	527.333	551.333	745.333	803.333	820.333	543	525.333	429	429	232	301	342.333	344.333	513.333	623.333	606	201.667	258	449.667	590.333	669.333	874.333
	784.333	769.333	795.667	492.667	527.333	552.667	745.333	809.333	823	544	527	430.333	432.667	232.667	301.333	343	344.667	513.667	624.333	606	202	258.667	450.667	593	670.333	878.667
	788.333	770.667	798.667	498	527.333	556.333	745.333	812.333	824.667	544	527	430.667	434	232.667	302	346.667	346.333	515.333	627	609	203.333	260	450.667	596	670.667	878.667
	791.333	772	801	500	529	556.667	745.667	812.333	825.667	545.667	529.333	431	436.333	232.667	302.333	346.667	346.333	517	628	611	203.333	261	451	599	677.333	880.333
	793.667	772	801	502	529.333	556.667	748	818.333	826	545.667	530.333	432.333	439	233	302.333	347.333	348.333	518.667	632.667	611	203.667	263	452.333	599.333	679	889
	795	773.333	809	502.333	530	556.667	749	818.667	827	547	533.667	436	440	233	302.667	347.667	348.333	518.667	633.667	613	203.667	265.333	453.333	602	680.667	892.667
	799	775	811.667	502.667	530	557.333	749	818.667	831	550	534	436	440.333	233.333	303.667	347.667	349	520	634.667	613.667	205.667	265.667	453.667	605	683.667	892.667
	800.667	776.333	815.667	502.667	530.667	559	749.667	824.667	834	552.667	535	436	441.667	234.667	304.333	349	350	521	637.667	616	206	266	453.667	606	685.333	894.333
	801.667	780.667	818.667	503.333	532	559	755.333	826	834.667	554.333	535.667	440.667	442.667	235	305.333	351	350.333	521	643.333	616.667	206.333	266.333	455.667	608.333	687	896
	802	782	823	504	532	559	756.667	826	835.667	562	536	443	442.667	235.667	306.667	351.333	350.667	522	643.333	620.667	207	269.333	455.667	608.333	688	901.333
	809	786.333	829.667	510.667	533	560.667	760.333	826.333	836	565	537.333	443.667	450.333	236	307.333	352	351.667	522.333	647	621	207.667	270	455.667	609.333	690.333	905
	810.333	786.333	830.333	511.333	537	562.667	761.667	830	837.333	566.667	537.667	444.333	451.667	236.333	308.333	352	351.667	523	650.333	622.667	208.333	271.333	456.333	611.333	694	907.667
	811.333	789	830.333	512.667	538	564.333	762.667	831.667	837.333	566.667	543	447	451.667	236.667	308.667	352.333	352.333	525.333	650.667	623	208.333	274.333	457.667	612.333	694.667	911.333
	811.333	796.333	832	517.333	538	565.333	762.667	833.333	838.667	571	546	447.333	457	237	310.667	353	354	526.333	652.667	623.667	208.667	275	458	612.333	706.333	911.333
	813	797.667	853	518	538	566	762.667	836	849.667	572.333	548.333	451.667	457	238	311	353	354.667	527.333	653.667	625.667	209	283	459.333	615.333	706.667	912.333
	815	799	854.333	520.333	539	570.333	763.667	839	853.333	576	550	456	462.333	238	311.333	353	355	529.667	656	626	210.333	283.333	460.333	617.667	708	914.333
	819.333	800.667	857.333	520.333	539.333	571	764	840.333	853.667	578.667	552.333	457	463.667	238	312	353	356	530.333	656	627.667	211.333	284.333	462	618.333	709.333	916
	820.333	800.667	858	521.667	539.667	571.333	765.667	847.333	855	578.667	554	458.333	464	238.667	312	353.333	356	532.333	659.333	627.667	211.667	284.667	463	624.333	711.667	930.667
	834.333	800.667	860.333	524	542	575.333	766.333	849.667	855	578.667	555	458.333	465.667	240.333	312.333	354	356.667	535	661.333	633	220.333	287	465.333	635	715.333	951
	834.667	808	862	525	542	579	767.667	851	855	580	555.333	462.667	470.667	240.667	312.333	354.667	357.667	538.333	667	634.333	221	288	468.333	635.667	717.333	952.333
	841.333	808	863.667	528.667	544.667	579.333	767.667	851	856.333	583.667	557.333	465.333	472	241.667	312.333	355	357.667	541	668	634.333	222	296	469.667	636	718.667	953
	846.667	809	864	530	546.333	580	770	853.333	857.667	585	561.667	466.667	472.667	242.667	313	355	357.667	543.333	672.333	643	222.333	298	469.667	636.333	725	959.333
	851.667	810.667	867.333	531	547	580.667	771.667	854.667	863	585	570	467.667	473.333	242.667	313.333	355.667	357.667	545.667	673.333	643	222.333	298.333	470	637	726.333	960.333
	854.667	825.667	871	534.333	548	582.333	773	855	866.667	588	572	467.667	473.333	242.667	315	357.667	357.667	546.333	673.667	643.333	225.333	305	473.667	637	727.333	962.333
	858.333	830.333	878.333	536.667	550.667	582.667	774.667	855	867.333	589.667	577.667	469.667	477.333	243	315	358	358.667	547.333	675.667	643.333	225.333	316.333	473.667	637	730	963.667
	861.333	838	881	541.333	551.333	585	776	862.667	868.333	590.667	578.667	470.333	478	243.333	315.667	360	358.667	547.333	681.667	645.667	225.667	318.333	476	638	730	964.333
	868	844.333	882.667	544.333	551.667	586	779.333	863.667	868.667	593.333	582.667	471	480.333	245	315.667	360	360	547.333	681.667	646.667	227.333	320	477.667	639	730	970.333
	868.333	850.667	884	545	552	587	780.667	866.667	870	594.333	584.333	471.333	481.667	245.667	317.333	360.333	361	553.333	682.333	646.667	228.333	328	479	639.333	732.667	980.667
	875.667	850.667	887	546.667	553	588	789.667	866.667	871.667	595.333	585.333	475	490.333	246	318	360.333	361	553.333	687.667	646.667	229	331.333	480	639.333	732.667	980.667
	878.667	857	895	548.667	553	588	793	866.667	878.667	595.333	586	479	491.667	246	321.333	360.667	362	553.333	687.667	647.667	229.667	332	483	640.333	732.667	983
	883.333	857	897.667	551	553.667	589.667	795	868.333	882.667	598.667	587	479.667	491.667	246.667	323	362	362.333	553.333	689.333	648.333	230	337.667	483.667	641.333	733.667	985
	883.667	858.667	899	553.667	554.333	591.667	795.667	871.333	882.667	599.333	589.333	495	493.333	247.333	324	362	363	555.667	695	648.333	231.333	339.333	484	647.667	737.667	993.333
	883.667	860	900.667	554	555.667	592.667	798.333	877.667	883.667	602	591	499.667	493.333	248.667	325.667	363	363.667	556.667	699.667	656.667	231.667	342.667	484.667	647.667	740	994
	886.333	861.667	901	556	558	592.667	799	882.333	885.667	602.333	593.667	500.667	494.667	248.667	326.667	366.667	364	559.333	705	658.667	233	351.333	485.667	650.667	741.333	995.333
	900.667	863.333	908	557.667	558	594.333	800.667	888	887.333	605.667	593.667	503.333	499	250.333	329	367.667	365.333	565.333	708.333	659	234.667	352	485.667	653	750.667	998.333
	900.667	876.333	910.667	558	560	594.333	801.667	888.667	890.667	607	595.667	504	499	250.667	329.333	368	366.667	566	708.333	665.333	235.667	354.333	487	660.333	756.333	1014.67
	905.333	883.667	917.333	561.667	560.667	596	803.667	891	895.333	607.333	595.667	505.667	499.667	251	329.667	371.667	370.333	567	712	665.333	236.333	365	487	660.667	761	1023.33
	910.667	884.667	917.333	561.667	560.667	597	805.333	891.333	896	609	597	505.667	500.667	251.667	330	374	373	568.333	717.333	668	244.333	365.333	487.667	660.667	764.667	1023.33
	912.667	888.667	917.333	562.333	562.333	598.667	808	894	896.667	609	597.667	518.333	500.667	251.667	330	375	373.333	577.667	717.333	671.667	246.667	368	488.333	660.667	769.333	1030.33
	919.667	894.667	920.333	563.667	563	600	813.333	896	899.667	616	598	520	500.667	252.333	330.333	376	374.667	579.333	718.667	671.667	247.667	369.333	488.667	663.667	771.667	1032.33
	919.667	896.333	920.333	566.667	564	601	817.333	902	901	616	600.667	520.667	502	252.333	331.333	376.333	375.667	586	723.667	677	248	371.333	489.333	669.667	774.333	1035
	920	906.667	923.333	569.333	564	601.667	821.667	905.333	901.667	617.333	609.667	521	502	253.333	331.667	377	376	587	728.667	677	254	371.333	493.333	674	774.667	1048.33
	920	906.667	925.333	569.667	565	602	825.667	909.333	902.667	620.667	611.667	521.333	505.667	253.667	331.667	377	377.333	587	731.333	678	254.667	372.667	495	674.333	784.667	1062.33
	942.667	911.667	938.667	577	565	602	825.667	916	904	622.333	613	521.333	511	254	332	377	377.333	591.333	739	680.667	259	373.667	495	677.333	786	1074.33
	944.333	915.333	940.333	580.667	566	602.667	825.667	919.667	905	624.667	618.667	522	514	255	333	377	377.333	601.667	749.667	680.667	261	390	497.333	683	793.333	1081.67
	955.667	917.333	954	582.333	566.333	604.333	827.667	924.667	908.333	626.667	622	524.667	523.333	257.667	334.667	377.333	378.333	604.667	752.333	682.667	261.667	409.667	497.667	683	793.333	1092
	958.667	922.333	956.333	585	569.333	605	828.333	924.667	908.667	626.667	622	525	523.333	258	336.667	379.333	379.333	606.333	757.667	684	262	421.333	498	687.667	799	1094.67
	959.667	922.333	964.333	586.333	572.667	606.667	829.667	926.333	912.333	627.333	627	525.333	523.667	259	337.333	379.667	380	609.333	762	690	265	421.667	499	689.333	802	1097.33
	959.667	934.667	966.333	587.333	572.667	610.667	832.333	929.333	919.667	630.333	627.333	526.667	529.667	259.333	340	380.667	381	611	774	694.667	266.333	432.333	499.333	691.333	805	1099
	963.333	940	975.333	590	574	612.667	832.333	931.333	920	636	628.333	529.667	531.333	259.667	343	380.667	381.667	611	775.333	700.667	283	434	500	695	809.333	1101.33
	973.667	941.667	975.333	590.667	575.667	613.667	834.333	931.333	925.333	637.667	629.333	531.667	531.333	259.667	344.333	381	382	615	776.667	701	284	438	500.667	698.667	816	1111.67
	1003	947.333	979	596	577.333	613.667	840	933.667	932	645	630.333	532.667	531.333	259.667	344.667	381	382.667	616	776.667	714.333	291	441.333	503	700.333	817	1114.33
	1010.67	951	989	596	577.667	615.667	852	934.667	933	645	634.333	533.667	531.333	259.667	345	383.667	384	622.333	781.667	717	298	451.667	504.667	703.667	817.667	1123.67
	1019	951	989	597.333	579.667	616.333	853	936.333	940.667	645	634.667	539.667	536	260.667	346.333	389	385.667	623	784.333	718	299	459.667	505.667	705.333	833.667	1124.67
	1021.33	952.667	993.333	598.667	579.667	617	853.667	941.333	942.333	646.667	635.667	539.667	537.667	261	347.667	390.333	388.667	625	789.333	721	310	479	508	714.333	840.333	1124.67
	1021.33	956.333	1005.67	608.333	582	621.667	857.667	944.667	942.667	648.667	639	540.333	544	263	349.667	390.667	389.333	634	805	721.667	324.333	491.333	511.333	721.667	841.667	1129
	1026.67	958.333	1012.33	608.333	584.667	622.667	861.667	951.333	943.667	649.667	641.333	542	544	263.667	355	392	389.667	638.333	812.333	731.333	330	504	513	737.333	846.667	1137.67
	1030.33	967.333	1012.33	611	585.667	622.667	871	951.333	945.333	652	648	548.667	545.667	266.667	356	392.333	390	654	819.333	735.333	347.333	514	514.667	747	856.667	1165
	1046	973	1022	612.667	586.667	625.667	876	964.333	945.333	657.333	648.667	559	548.333	267.667	357	392.333	390.333	659	822.333	741.333	361.333	520.333	516	752.667	860.333	1233
	1048.67	973	1022.67	617	587.667	627.333	879	965	946.667	657.333	655.333	561.667	555.667	268.333	357	395.333	392.333	659.333	830.333	749	367.667	521	517	765	861.667	1247.67
	1075	978.667	1024.33	617.667	587.667	628	886	968.333	946.667	660.667	657	563.333	557.333	268.667	357.667	395.333	393	682.667	834.667	759.333	378.333	529.667	518.667	773.667	931	1286.33
	1102.67	984.333	1024.33	620	588.333	629	897.333	970	948.333	661	660.333	564.667	559	269.667	362	395.667	393.667	690.333	860.333	770.333	448.667	556	519.667	779.667	934.667	1289.67
		984.667	1027.67	626.667	591.333	629.333	915	972	948.333	662.333	662.333	578.333	560.333	271	362.333	396.333	399	712	872	777.667	465	564.333	519.667	808	947	1296.33
		992	1045.67	634.667	592	629.333	916	980.667	950	676.667	664	578.333	560.667	272	379	396.333	399.333		932.333	784.333	513.667	589	522.333	841.667
		994	1053	637	592.333	631	930.667	980.667	950.333	678	665.333	582	562.333	272.333	394.667	397	401		944.667	787.333		800	523.333	920
		1003.67	1067.67	641.333	595	631	933.333	984.333	953	679	669.333	585.667	564	273.333	397.667	398	401		948	837.667		1049.67	523.667	970.667
		1021.67	1075	659.333	595	632.333	934	993	954.333	683.333	669.667	594	575.667	274	399.333	400	409.333		1085.67	858.333		1062.67	526	1013.33
		1030	1122.33	669.667	595	633	939.333	995	955.667	685	679.333	594	580.667	274.667	424.667	400	410.667			883			526.667
		1038	1140	682.667	595	636	942	999.333	963.667	686.667	686	599	585	277		401.333	413			889.333			526.667
		1055	1225.33	695.333	596.667	636	958	1007.67	968.333	689	688.333	600.667	591.333	277.333		404	427.667			980.667			528.333
		1074.67	1352.33	705.333	597.667	636	963.333	1024	971.333	697	692.667	613	591.333	278.333		405	431.333			1062			530.667
		1083.67		733	597.667	637	976	1055.33	974.667	697.667	695	618.333	603.667	284.667		406.333	433.333						530.667
		1097.67		753	599	637.667	1019.33	1062	980.667	697.667	701	625.333	603.667	285.333		408.667	439.333						536.667
		1129		764	599	638.667		1096.67	980.667	700	704.333	637.667	616	285.667		412.667	439.667						540
		1157.33		787.333	602.667	641.333		1127.33	985.333	700	707.667	641.333	617.667	292.667		414.333	449						540.667
		1170.67		790	604.333	642.333		1150.33	987	707.333	710.667	649.333	620.333	303		416.333	450.333						542.333
		1320		793.333	605.667	643.333			989	710.667	713.667	655	625	307.333		417.333	466						542.667
		1323		1003.67	611	646.667			998	712	721.667	665.333	630.333	311		418	473.667						543
		1463.33			612	651			1024	713	722	665.333	652.333	312		421.667	474						543.333
		1514.67			614	652			1027.67	717	722.667	669.333	680.667	312.333		422.333	484.667						544.333
		1549.33			614.333	652.667			1036.67	728.667	726.333	680.667	686.333	313		423.667	496						544.333
		1570			615.333	655.667			1043.33	731.667	728.333	706.333	751	313.333		425.667	553						547
		1586			617	656.333			1048	735.667	731		781.333	317.667		431.333	565.333						548
					619	656.333			1056.67	746.667	731		787.667	324		431.333	728.667						558.333
					619.333	657.333			1063.67	749.667	744.333		1543	325.333		440.667	738.333						564
					623	659.333			1066	750.667	756			327.333		442	796						586.667
					623	659.667				756.333	765			332		442.333	1366.33
					624	661.333				756.667	770.667			337		450	1434.67
					625	661.667				764.333	784.333			344.333		452
					625	664				783.333	819			356.667		459
					626	669				795.667	838.667			372.333		463
					626.333	669.667				798.333	851.667			379		463.333
					627	670.667				805.667	952.667			380		469.333
					628.667	671.667				860.667				381		481.333
					632	675.333								713		485
					634.333	676.333										486.333
					634.333	677.667										486.333
					635	677.667										500.333
					636.333	678.667										558.333
					641.333	678.667										576.333
					642.667	681										625.667
					646.667	686.667										666.667
					648.333	687.667
					649.667	690
					655.667	691.333
					658	693.667
					659.333	694.667
					660.333	698.333
					660.333	702
					663.667	718.667
					663.667	723.667
					664.667	726.333
					666.667	731
					668	732.333
					670.333	736
					673	738.667
					673	752.667
					673.333	762
					673.667	763.667
					674.333	767.333
					684.333	780.667
					686	789.333
					687	790
					691
					692.333
					700
					702.667
					712.333
					716.333
					737.333
					739
					741
					746
					748.333
					753.333
					763.667
					773
					773.667
					785
					793.333
					823
					830.333
					876.667
